# Supplementary material for: Effect of Postnatal Myostatin Inhibition on Bite Mechanics in Mice
Source: PLoS One. 2015 Aug 7;10(8):e0134854. doi: 10.1371/journal.pone.0134854 (PMC4529299; doi:10.1371/journal.pone.0134854)
Supplement: S1 File — Data provided are the average maximum bite force per animal, calculated as the average of the largest bite force recorded in 3 separate recording sessions for each animal. Phenotypic measurements included body mass, masseter mass, mechanical advantage for incisor biting, estimates of the masseter moment arm and two measures of jaw length. (XLSX) [file pone.0134854.s002.xlsx]

## Sheet: BITE AND MORPH DATA
ANIMAL ID	Sex	Treatment	BODY MASS (grams)	MASSETER MASS (grams)	AVG MAX BITE FORCE (N)	MECHANICAL ADVANTAGE	MASSETER MOMENT ARM (mm)	CONDYLE-ALVEOLUS (mm)	CONDYLE-INCISOR (mm)
13	F	CONTROL	31.7	0.1144	1.28722	0.570049	8.085	13.584	14.183
14	F	CONTROL	29.7	0.1059	1.41743	0.525344	7.711	12.911	14.678
15	F	CONTROL	27.4	0.111	1.29206	0.519849	7.556	12.438	14.535
16	F	CONTROL	26.1	0.1061	1.1172	0.512177	7.508	13.055	14.659
17	F	CONTROL	27.8	0.1053	1.23349	0.491688	7.217	13.144	14.678
18	F	CONTROL	25.4	0.0983	0.877563	0.517314	7.41	13.287	14.324
19	F	CONTROL	29	0.1043	1.0781	0.579055	8.493	12.78	14.667
20	F	CONTROL	33.8	0.1122	1.30563	0.55092	8.028	13.224	14.572
36	F	CONTROL	23.4	0.0956	1.21351	0.54964	8.011	12.516	14.575
37	F	CONTROL	25.5	0.0867	1.27668	0.530663	7.511	12.581	14.154
5	F	DOX	23.7	0.1021	1.08355	0.550638	7.813	12.386	14.189
6	F	DOX	32	0.1341	1.60918	0.546721	7.852	12.657	14.362
7	F	DOX	28.9	0.1233	1.30354	0.567691	8.093	12.391	14.256
8	F	DOX	25.8	0.0934	1.10069	0.572222	8.038	12.411	14.047
9	F	DOX	28.6	0.1242	1.34491	0.569307	8.087	12.706	14.205
10	F	DOX	27.2	0.1186	1.18334	0.543008	8.011	13.568	14.753
11	F	DOX	26.1	0.1109	1.21141	0.549418	8.305	13.171	15.116
12	F	DOX	32.7	0.1291	1.33583	0.547597	8.111	13.462	14.812
21	F	DOX	25.8	0.1067	1.28146	0.545312	7.672	12.165	14.069
22	F	DOX	25.1	0.1064	1.17478	0.592408	8.427	13.199	14.225
24	M	CONTROL	35.5	0.1569	1.44467	0.585173	8.643	13.229	14.77
25	M	CONTROL	34.3	0.1451	1.4252	0.58751	8.627	13.573	14.684
26	M	CONTROL	35.1	0.1547	1.22408	0.601315	8.781	13.198	14.603
33	M	CONTROL	35.7	0.1404	1.36082	0.581046	8.32	12.812	14.319
34	M	CONTROL	33	0.1224	1.35231	0.597255	8.223	11.942	13.768
35	M	CONTROL	33.8	0.1287	1.28712	0.581257	8.373	12.919	14.405
57	M	CONTROL	34.2	0.1273	1.78054	0.574574	8.56	13.336	14.898
58	M	CONTROL	32.5	0.1141	1.59701	0.556086	8.15	12.546	14.656
28	M	DOX	36	0.1719	1.04414	0.597799	8.527	12.55	14.264
29	M	DOX	42.9	0.1755	1.48186	0.588462	8.701	13.269	14.786
30	M	DOX	40.4	0.1689	1.65688	0.591455	8.818	13.721	14.909
31	M	DOX	38.5	0.1957	1.25633	0.587627	8.701	13.415	14.807
32	M	DOX	42.4	0.1824	1.6206	0.623896	9.258	13.092	14.839
59	M	DOX	41.1	0.1902	1.59943	0.618308	9.321	13.568	15.075
60	M	DOX	40.9	0.1609	1.58351	0.563107	8.227	12.942	14.61
61	M	DOX	39.2	0.1563	1.68881	0.633937	9.239	12.922	14.574
62	M	DOX	34.3	0.1735	1.65532	0.640285	9.247	12.908	14.442
63	M	DOX	40.2	0.1801	1.54879	0.593469	8.724	12.381	14.7
