# Supplementary material for: Effect of Postnatal Myostatin Inhibition on Bite Mechanics in Mice
Source: PLoS One. 2015 Aug 7;10(8):e0134854. doi: 10.1371/journal.pone.0134854 (PMC4529299; doi:10.1371/journal.pone.0134854)
Supplement: S2 File — Food consumption estimates were measured in grams for each cage of DOX and control mice. Food was weighed at initial provisioning and weekly thereafter before supplementing with a known amount. A weekly estimate of food consumed per animal was calculated as the total weight of food consumed each week divided by the number of animals in the cage. (XLSX) [file pone.0134854.s003.xlsx]

## Sheet: Sheet1
Treatment-Sex	Week	Food (GRAMS)
DOX-M	2	29.5304
	3	36.8058
	4	33.075
	5	30.9317
	6	32.8896
	7	50.7088
	8	49.8988
	9	32.645
	10	31.5454
	11	29.3333
	12	31.5858
CONTROL-M	2	43.4433
	3	34.4267
	4	29.8406
	5	39.8011
	6	29.4517
	7	51.0744
	8	47.0206
	9	30.6139
	10	28.3756
	11	25.9256
	12	29.3272
DOX-F	2	30.435
	3	27.265
	4	31.4233
	5	30.6067
	6	23.9217
	7	28.5133
	8	24.9283
	9	26.4617
	10	23.5983
	11	21.1483
	12	24.0583
CONTROL-F	2	26.4583
	3	20.7083
	4	17.1967
	5	26.2667
	6	25.6433
	7	28.6733
	8	27.1983
	9	30.66
	10	25.7
	11	24.8683
	12	27.9517
